# Supplementary material for: Protein elicitor PeVn1 induces resistance to Botrytis cinerea in strawberry and differential transcriptomic analysis
Source: Front Microbiol. 2025 May 13;16:1541448. doi: 10.3389/fmicb.2025.1541448 (PMC12106544; doi:10.3389/fmicb.2025.1541448)
Supplement: Supplementary file 1 [file Table_1.xlsx]

## Sheet: Sheet1
Supplementary Table 1. Overview of the RNA sequencing data
Sample name	Raw reads	Clean reads	Clean bases	Error rate%	Q20%	Q30%	GC content%
Control_1	39451328	38121990	5.66G	0.01	97.39	93.71	47.66
Control_2	43029732	41270096	6.13G	0.01	97.2	93.37	47.58
Control_3	52694888	50860592	7.51G	0.01	97.43	93.85	47.77
PeVn1_1	47534270	45645394	6.77G	0.01	97.31	93.67	47.69
PeVn1_2	40668564	39317374	5.83G	0.01	97.46	93.89	47.75
PeVn1_3	41455822	39897324	5.91G	0.01	97.28	93.51	47.61
Total	264834604	255112770	37.81 G	0.06	584.07	562	286.06
