# Supplementary material for: Protein elicitor PeVn1 induces resistance to Botrytis cinerea in strawberry and differential transcriptomic analysis
Source: Front Microbiol. 2025 May 13;16:1541448. doi: 10.3389/fmicb.2025.1541448 (PMC12106544; doi:10.3389/fmicb.2025.1541448)
Supplement: Supplementary file 2 [file Table_2.xlsx]

## Sheet: Sheet1
Supplementary Table 2. Comparison Rate Statistics
Sample name	Total Reads (Mb)	Total map (Mb)	Unique map (Mb)	Multi map (Mb)	Splice map (Mb)	Unsplicel map (Mb)
Control_1	33346026	32809579(98.39)	27031601(82.39)	536447(1.61)	9670186(35.77)	17361415(64.23)
Control_2	34774414	34123948(98.13)	28137005(82.46)	650466(1.87)	9993227(35.52)	18143778(64.48)
Control_3	45136930	44329353(98.21)	35910627(81.01)	807577(1.79)	12588764(35.06)	23321863(64.94)
PeVn1_1	40037380	39069465(97.58)	32238252(82.52)	967915(2.42)	10667826(33.09)	21570426(66.91)
PeVn1_2	34645550	33934046(97.95)	28181214(83.05)	711504(2.05)	9054678(32.13)	19126536(67.87)
PeVn1_3	35269374	34685329(98.34)	28679398(82.68)	584045(1.66)	9470630(33.02)	19208768(66.98)
Total	223209674	218951720	180178097	4257954	61445311	118732786
