# Supplementary material for: Protein elicitor PeVn1 induces resistance to Botrytis cinerea in strawberry and differential transcriptomic analysis
Source: Front Microbiol. 2025 May 13;16:1541448. doi: 10.3389/fmicb.2025.1541448 (PMC12106544; doi:10.3389/fmicb.2025.1541448)
Supplement: Supplementary file 3 [file Table_3.xlsx]

## Sheet: Sheet1
Supplementary Table 3. GO enrichment analysis of DEGs in PeVn1 relative to Control.
Category	GO ID	GO function	pvalue	padj	Input number	Background number
BP	GO:0006355	regulation of transcription, DNA-templated	0.000421173	0.00827122	389	1351
BP	GO:0006468	protein phosphorylation	2.39288e-15	3.9004e-13	316	774
BP	GO:0016567	protein ubiquitination	2.75836e-15	4.08739e-13	221	479
BP	GO:0009651	response to salt stress	3.336e-24	2.71884e-21	206	340
BP	GO:0009737	response to abscisic acid	3.25655e-19	1.06164e-16	202	377
BP	GO:0009611	response to wounding	2.62071e-41	4.27175e-38	195	202
BP	GO:0042742	defense response to bacterium	2.73631e-21	1.11505e-18	190	324
BP	GO:0009414	response to water deprivation	7.76926e-23	4.2213e-20	179	282
BP	GO:0006952	defense response	1.7026e-13	2.1348e-11	126	226
BP	GO:0009409	response to cold	2.05451e-05	0.000669769	117	310
BP	GO:0046686	response to cadmium ion	2.78341e-05	0.000824901	112	296
BP	GO:0045893	positive regulation of transcription, DNA-templated	4.15493e-06	0.000173655	111	277
BP	GO:0006979	response to oxidative stress	1.2532e-05	0.000444069	108	276
BP	GO:0046777	protein autophosphorylation	1.68666e-13	2.1348e-11	103	194
BP	GO:0050832	defense response to fungus	2.04294e-10	1.84999e-08	103	165
CC	GO:0005886	plasma membrane	3.1398e-16	6.39734e-14	955	2973
CC	GO:0009506	plasmodesma	0.00118149	0.0194528	252	851
CC	GO:0005773	vacuole	3.02631e-10	2.59626e-08	233	598
CC	GO:0016020	membrane	0.00210151	0.0326234	200	666
CC	GO:0005774	vacuolar membrane	0.00757438	0.0863373	132	434
CC	GO:0005777	peroxisome	0.00044569	0.00864852	103	292
MF	GO:0005515	protein binding	1.27771e-10	1.2251e-08	958	3199
MF	GO:0003700	DNA-binding transcription factor activity	5.44438e-10	4.43717e-08	495	1513
MF	GO:0004674	protein serine/threonine kinase activity	1.54313e-17	4.19217e-15	182	339
MF	GO:0004672	protein kinase activity	2.45407e-08	1.53851e-06	181	464
MF	GO:0016301	kinase activity	1.01533e-11	1.03436e-09	165	359
MF	GO:0000976	transcription regulatory region sequence-specific DNA binding	0.000880055	0.0149426	148	460
MF	GO:0043565	sequence-specific DNA binding	0.0210738	0.180938	141	487
MF	GO:0016757	transferase activity, transferring glycosyl groups	0.0273005	0.211987	120	412
MF	GO:0005516	calmodulin binding	3.68208e-16	6.66865e-14	113	169
MF	GO:0004842	ubiquitin-protein transferase activity	4.48343e-08	2.61e-06	112	249
MF	GO:0005506	iron ion binding	0.00279774	0.0414573	101	306
