# Supplementary material for: Protein elicitor PeVn1 induces resistance to Botrytis cinerea in strawberry and differential transcriptomic analysis
Source: Front Microbiol. 2025 May 13;16:1541448. doi: 10.3389/fmicb.2025.1541448 (PMC12106544; doi:10.3389/fmicb.2025.1541448)
Supplement: Supplementary file 4 [file Table_4.xlsx]

## Sheet: Sheet1
Supplementary Table 4. KEGG enrichment analysis of DEGs in PeVn1 relative to Control.
KEGGID	Description	padj	Input number	Background number	Gene names
fve04626	Plant-pathogen interaction	1.52895e-09	101	161	Fxa5Cg02223/Fxa6Dg04211/Fxa5Cg02227/Fxa5Cg02224/Fxa5Dg00701/Fxa4Bg02047/Fxa5Ag02589/Fxa3Ag01776/Fxa4Cg00194/Fxa2Ag03800/Fxa6Ag00993/Fxa6Bg02320/Fxa6Bg02733/Fxa6Dg04320/Fxa5Dg01550/Fxa2Ag04185/Fxa1Bg01735/Fxa5Ag01987/Fxa5Ag01986/Fxa5Bg02577/Fxa5Cg01524/Fxa5Bg02579/Fxa2Bg04015/Fxa6Cg03512/Fxa7Bg03030/Fxa7Dg02932/Fxa7Ag02846/Fxa2Cg01891/Fxa5Ag00909/Fxa6Ag04741/Fxa7Ag03069/Fxa5Bg02582/Fxa5Bg02580/Fxa…
fve00592	alpha-Linolenic acid metabolism	1.16313e-08	52	57	Fxa1Ag01022/Fxa1Ag01023/Fxa2Dg03747/Fxa4Cg02645/Fxa4Ag02750/Fxa4Ag02328/Fxa2Dg00772/Fxa1Bg00451/Fxa7Bg00096/Fxa6Ag02519/Fxa2Bg03879/Fxa2Ag04132/Fxa2Ag04133/Fxa2Cg00217/Fxa2Ag04131/Fxa2Ag00787/Fxa2Bg01896/Fxa2Dg01619/Fxa4Dg02341/Fxa2Ag04481/Fxa4Ag03340/Fxa6Bg02363/Fxa2Cg03025/Fxa2Cg03024/Fxa6Bg04211/Fxa6Dg02179/Fxa4Cg03091/Fxa4Bg02405/Fxa2Cg00422/Fxa2Dg00773/Fxa6Ag04522/Fxa7Cg00043/Fxa3Cg01214/Fxa…
fve04016	MAPK signaling pathway - plant	2.47794e-07	77	125	Fxa5Cg01671/Fxa7Bg01714/Fxa2Dg01895/Fxa7Cg00471/Fxa5Dg01711/Fxa1Ag01261/Fxa5Ag02425/Fxa3Cg03625/Fxa5Dg02857/Fxa5Ag00344/Fxa1Bg00317/Fxa5Cg02103/Fxa2Dg03614/Fxa6Dg00883/Fxa6Dg00882/Fxa4Bg02047/Fxa4Bg00259/Fxa6Ag00993/Fxa1Cg01095/Fxa2Dg01434/Fxa1Dg02488/Fxa3Dg02915/Fxa2Ag04350/Fxa1Ag00971/Fxa1Ag00970/Fxa7Dg00431/Fxa3Bg03198/Fxa3Dg01171/Fxa5Dg03677/Fxa7Ag00517/Fxa1Bg02522/Fxa5Cg02887/Fxa5Dg02117/Fxa…
fve00900	Terpenoid backbone biosynthesis	3.16511e-05	40	54	Fxa6Dg03606/Fxa5Cg02206/Fxa3Cg00032/Fxa2Cg02796/Fxa2Cg02794/Fxa7Bg00614/Fxa2Cg02792/Fxa2Bg01642/Fxa6Ag04078/Fxa2Bg01644/Fxa7Dg00486/Fxa2Bg01646/Fxa2Cg02799/Fxa3Cg01661/Fxa5Bg02566/Fxa2Bg01645/Fxa3Ag01826/Fxa3Bg00028/Fxa2Ag01877/Fxa3Bg01656/Fxa2Ag01878/Fxa6Bg03813/Fxa3Ag00034/Fxa2Dg01508/Fxa2Dg01503/Fxa1Ag02791/Fxa2Dg01507/Fxa6Ag04369/Fxa5Dg00146/Fxa1Dg02412/Fxa6Dg03866/Fxa6Cg03622/Fxa6Cg03377/Fxa…
fve00950	Isoquinoline alkaloid biosynthesis	0.000737784	23	26	Fxa4Ag02490/Fxa3Bg00451/Fxa3Bg00453/Fxa3Bg00452/Fxa3Bg00454/Fxa5Ag00106/Fxa5Ag00105/Fxa5Cg00003/Fxa5Cg00069/Fxa5Bg00065/Fxa3Cg00452/Fxa5Bg00662/Fxa4Bg01523/Fxa4Bg01522/Fxa6Ag02157/Fxa3Ag00562/Fxa3Ag00563/Fxa3Ag00561/Fxa3Ag00564/Fxa5Cg00615/Fxa6Dg01805/Fxa5Ag00737/Fxa5Cg00070
fve00410	beta-Alanine metabolism	0.00324559	32	52	Fxa4Ag02490/Fxa7Dg02931/Fxa6Dg03479/Fxa5Dg00492/Fxa1Cg02054/Fxa2Bg01883/Fxa5Ag00105/Fxa3Ag02844/Fxa5Cg00003/Fxa1Bg02995/Fxa7Ag03217/Fxa5Bg00065/Fxa4Dg03013/Fxa7Ag03219/Fxa5Ag00625/Fxa5Bg00662/Fxa5Ag00624/Fxa5Ag00623/Fxa4Bg01522/Fxa3Bg02679/Fxa4Bg01523/Fxa5Cg00615/Fxa5Cg00069/Fxa5Ag00106/Fxa5Ag00737/Fxa7Cg02895/Fxa5Cg00070/Fxa4Ag03552/Fxa1Cg02692/Fxa4Bg03344/Fxa6Ag03906/Fxa4Cg03260
fve00350	Tyrosine metabolism	0.00609844	28	45	Fxa4Ag02490/Fxa3Bg00451/Fxa3Bg00453/Fxa3Bg00452/Fxa3Bg00454/Fxa5Ag00106/Fxa5Ag00105/Fxa5Ag01141/Fxa5Cg00003/Fxa5Cg00069/Fxa5Bg00065/Fxa3Ag00564/Fxa3Cg00452/Fxa5Bg00662/Fxa4Bg01523/Fxa4Bg01522/Fxa6Bg03648/Fxa6Ag02157/Fxa7Dg03140/Fxa3Ag00562/Fxa3Ag00563/Fxa3Ag00561/Fxa6Ag03874/Fxa5Cg00615/Fxa7Ag03475/Fxa6Dg01805/Fxa5Ag00737/Fxa5Cg00070
fve00052	Galactose metabolism	0.00702355	29	49	Fxa3Dg00024/Fxa3Cg01154/Fxa6Dg04354/Fxa7Bg02388/Fxa7Dg02351/Fxa6Bg04591/Fxa7Ag02534/Fxa5Bg00025/Fxa7Bg02525/Fxa1Dg00254/Fxa5Bg01590/Fxa6Bg02221/Fxa6Bg02220/Fxa4Cg03547/Fxa3Ag01278/Fxa6Bg04806/Fxa1Ag00292/Fxa4Bg03618/Fxa1Bg00265/Fxa6Ag02409/Fxa5Dg00022/Fxa5Ag00245/Fxa5Cg00034/Fxa7Ag02680/Fxa6Dg02992/Fxa5Ag00573/Fxa3Bg01123/Fxa5Ag01669/Fxa1Cg00239
fve01110	Biosynthesis of secondary metabolites	0.00702355	330	1042	Fxa1Dg00414/Fxa7Ag02386/Fxa4Ag02750/Fxa4Ag02490/Fxa1Ag03486/Fxa5Cg00132/Fxa2Dg00772/Fxa5Cg02027/Fxa6Dg04354/Fxa4Bg02614/Fxa4Dg01534/Fxa5Cg01610/Fxa3Bg02686/Fxa7Cg00799/Fxa1Bg00414/Fxa7Cg01318/Fxa3Dg00536/Fxa2Cg00498/Fxa4Cg02549/Fxa2Dg00614/Fxa6Ag02157/Fxa5Ag03614/Fxa7Dg02223/Fxa2Dg00615/Fxa2Dg01507/Fxa4Dg02341/Fxa2Cg01624/Fxa6Cg01278/Fxa6Cg01279/Fxa5Ag00489/Fxa5Bg02566/Fxa3Bg03270/Fxa6Ag04078/Fxa…
fve00565	Ether lipid metabolism	0.0084545	20	28	Fxa5Ag00209/Fxa6Cg02555/Fxa6Bg02363/Fxa5Ag00187/Fxa5Ag00179/Fxa5Bg00159/Fxa6Bg02784/Fxa7Ag00686/Fxa5Ag00181/Fxa5Cg00135/Fxa3Bg03541/Fxa3Ag02852/Fxa3Bg02686/Fxa5Ag00184/Fxa5Cg00132/Fxa7Dg00581/Fxa6Ag02519/Fxa6Dg02179/Fxa2Dg03826/Fxa6Ag02953
fve04075	Plant hormone signal transduction	0.00881397	91	235	Fxa2Dg01895/Fxa5Ag02425/Fxa1Bg00317/Fxa2Ag04277/Fxa2Bg00492/Fxa7Dg00431/Fxa1Cg00987/Fxa3Bg00789/Fxa5Dg01981/Fxa1Ag01163/Fxa2Ag03886/Fxa1Ag02499/Fxa4Ag02175/Fxa1Cg03139/Fxa1Bg00137/Fxa3Cg00782/Fxa2Ag00460/Fxa7Ag01131/Fxa2Dg00398/Fxa5Ag02504/Fxa6Ag03905/Fxa6Dg03477/Fxa5Dg02857/Fxa2Cg03491/Fxa1Cg00923/Fxa3Dg00755/Fxa2Dg01008/Fxa6Cg01013/Fxa1Ag00970/Fxa5Cg02887/Fxa5Dg02117/Fxa1Dg00407/Fxa2Bg02144/Fxa…
fve00071	Fatty acid degradation	0.00881397	26	44	Fxa6Dg03606/Fxa4Cg01724/Fxa2Dg01721/Fxa5Dg00492/Fxa1Bg00451/Fxa4Ag03552/Fxa4Bg01580/Fxa4Dg01534/Fxa2Cg03024/Fxa5Ag01141/Fxa4Dg03013/Fxa2Cg03025/Fxa6Ag04078/Fxa5Ag00625/Fxa5Ag00624/Fxa5Ag00623/Fxa7Dg03140/Fxa6Bg03813/Fxa7Ag03475/Fxa2Bg01896/Fxa6Cg03377/Fxa5Ag00554/Fxa1Cg02692/Fxa4Bg03344/Fxa4Ag01768/Fxa4Cg03260
fve00561	Glycerolipid metabolism	0.00881397	35	68	Fxa5Dg00492/Fxa7Cg01305/Fxa4Bg02614/Fxa5Ag04038/Fxa7Bg02388/Fxa6Ag02519/Fxa7Dg02351/Fxa4Ag00921/Fxa7Ag02534/Fxa2Cg03647/Fxa6Cg01278/Fxa4Dg03013/Fxa6Cg01279/Fxa6Bg02363/Fxa5Ag00625/Fxa5Ag00624/Fxa5Ag00623/Fxa6Bg02733/Fxa3Bg02047/Fxa6Dg02179/Fxa4Cg03547/Fxa2Ag02831/Fxa4Dg02228/Fxa6Cg03661/Fxa4Bg03618/Fxa4Cg02577/Fxa4Bg02667/Fxa5Ag00209/Fxa4Ag02683/Fxa4Dg02281/Fxa4Ag03552/Fxa1Cg02692/Fxa4Bg03344/Fxa…
fve00511	Other glycan degradation	0.00881397	16	20	Fxa5Ag01015/fve:101310406:Fxa5Cg00841/Fxa5Cg00840/Fxa5Dg00819/Fxa7Cg01915/Fxa6Ag05431/Fxa4Cg00101/Fxa5Dg00818/Fxa5Bg00958/Fxa5Bg00959/Fxa5Ag01028/Fxa4Dg00039/Fxa5Ag01027/Fxa6Bg05044/Fxa6Cg04538/Fxa5Bg00957
fve00603	Glycosphingolipid biosynthesis - globo and isoglobo series	0.025192	10	10	Fxa4Cg03547/Fxa7Bg02388/Fxa6Ag01117/Fxa7Cg01915/Fxa6Cg01008/Fxa6Bg01064/Fxa4Bg03618/Fxa6Dg01001/Fxa7Dg02351/Fxa7Ag02534
fve00500	Starch and sucrose metabolism	0.0253626	59	147	Fxa5Cg01610/Fxa2Dg02586/Fxa2Dg02587/Fxa6Ag05306/Fxa6Ag05307/Fxa3Cg01154/Fxa4Cg01259/Fxa3Bg03960/Fxa4Dg02882/Fxa3Bg03963/Fxa3Cg00732/Fxa3Ag04175/Fxa3Ag04174/Fxa5Bg00025/Fxa4Cg02549/Fxa3Cg03968/Fxa6Cg04048/Fxa3Ag04176/Fxa4Bg03230/Fxa4Ag03569/Fxa1Ag03486/Fxa2Ag02859/Fxa5Ag00620/Fxa4Cg03274/Fxa4Cg00804/Fxa3Cg00394/Fxa5Bg00536/Fxa3Dg00192/Fxa3Ag01278/Fxa5Dg00488/Fxa4Cg02550/Fxa4Ag03389/Fxa6Bg04945/Fxa…
fve00943	Isoflavonoid biosynthesis	0.0575889	8	8	Fxa2Bg03339/Fxa1Bg01726/Fxa1Dg01714/Fxa1Ag01909/Fxa1Cg01769/Fxa1Cg01770/Fxa1Cg01771/Fxa1Cg01772
fve00280	Valine, leucine and isoleucine degradation	0.0645284	26	55	Fxa6Dg03606/Fxa4Cg01724/Fxa2Dg01721/Fxa5Dg00492/Fxa4Ag03552/Fxa1Cg02054/Fxa4Dg01534/Fxa2Cg03024/Fxa4Dg03013/Fxa2Cg03025/Fxa6Ag04078/Fxa5Ag00625/Fxa5Ag00624/Fxa5Ag00623/Fxa2Ag03549/Fxa6Bg03813/Fxa5Dg00146/Fxa2Bg03237/Fxa4Bg01892/Fxa2Bg01896/Fxa6Cg03377/Fxa5Ag00194/Fxa1Cg02692/Fxa4Bg03344/Fxa4Ag01768/Fxa4Cg03260
fve00480	Glutathione metabolism	0.0771331	40	99	Fxa5Ag00298/Fxa7Dg02931/Fxa5Dg01617/Fxa5Ag00292/Fxa1Ag03209/Fxa5Ag00296/Fxa2Ag02223/Fxa1Dg03131/Fxa5Cg01593/Fxa7Ag03219/Fxa1Cg03223/Fxa6Cg01078/Fxa7Ag03217/Fxa6Bg01141/Fxa6Cg03266/Fxa2Dg01758/Fxa2Ag02220/Fxa2Ag02222/Fxa2Cg03068/Fxa2Ag02224/Fxa2Cg03063/Fxa2Cg03062/Fxa5Ag01860/Fxa2Cg03067/Fxa2Cg03066/Fxa2Cg03064/Fxa4Ag01226/Fxa1Bg03081/Fxa2Dg01761/Fxa5Bg01556/Fxa5Cg01405/Fxa6Ag03887/Fxa4Bg01290/Fxa…
fve00960	Tropane, piperidine and pyridine alkaloid biosynthesis	0.0771331	15	26	Fxa4Ag02490/Fxa5Cg00069/Fxa5Bg00065/Fxa5Cg00070/Fxa5Cg00615/Fxa6Cg00648/Fxa6Bg01183/Fxa5Ag00737/Fxa5Ag00106/Fxa5Bg00662/Fxa5Ag00105/Fxa4Bg01523/Fxa4Bg01522/Fxa5Cg00003/Fxa3Ag00143
