# Supplementary material for: Protein elicitor PeVn1 induces resistance to Botrytis cinerea in strawberry and differential transcriptomic analysis
Source: Front Microbiol. 2025 May 13;16:1541448. doi: 10.3389/fmicb.2025.1541448 (PMC12106544; doi:10.3389/fmicb.2025.1541448)
Supplement: Supplementary file 5 [file Table_5.xlsx]

## Sheet: Sheet1
Supplementary Table 5. Primer sequences used for qRT-PCR amplification of FxaActin and specific genes.
Gene ID	Forward primer	Reverse primer	Description
Fxa5Dg02857	GTGTCGCCAAATAGATGCTACG	TGGTGTTGGCAAAACTGATTGG
Fxa5Bg01647	ACGAGGACAACGAGAACGTC	CCATAAACCTCTCCCCAGGC
Fxa6Dg03759	GATTCAGTCCGCAAGATGGTG	CCTGTATGGAAGCATAATCCTGT
Fxa6Dg00883	AAAGCAGCCACAGTCGTCG	CTTCTCGAAGTTGGACATTCTCA
Fxa5Cg01671	GGATCGATGCGTTGAGGACT	CCCTCGAAGCAACTGGAACA
Fxa1Ag01261	CCAAGAAACAGGGTTCATGTGT	TCCAGAACCAGAAAGCGGTC
FxaActin	ATCATCTCCAGCAAACCCT	ATCATCTCCAGCAAACCCT	Actin
